# Supplementary material for: Comparison of CRISPR-Cas13b RNA base editing approaches for USH2A-associated inherited retinal degeneration
Source: Commun Biol. 2025 Feb 8;8:200. doi: 10.1038/s42003-025-07557-3 (PMC11807095; doi:10.1038/s42003-025-07557-3)
Supplement: Supplementary file 3 — Supplementary Data 1 [file 42003_2025_7557_MOESM3_ESM.xlsx]

## Sheet: Fig 1D
Replicate	50nt-18	50nt-22	50nt-24	50nt-26	50nt-28	50nt-30	50nt-32	50nt-34	50nt-36	50nt-38	50nt-40	50nt-42	NT
1	20.77	25.95	33.8	20.56	7.4	4.44	23.76	18.37	38.54	17.84	10.82	9.47	-0.08
2	26.53	28.76	37.35	18.6	6.82	4.59	21.26	16.86	41.57	16.36	9.78	12.44	-0.02
3	21.49	25.7	28.16	17.59	7.13	4.69	20.53	14.19	33.9	17.21	10.37	12.28	-0.03

## Sheet: Fig 1E
Replicate	50nt-16	50nt-18	50nt-20	50nt-22	50nt-24	50nt-26	50nt-28	50nt-30	50nt-32	50nt-34	50nt-36	50nt-38	50nt-40	50nt-42	30nt-22	30nt-24	30nt-26	30nt-28	NT
1	2.02	11.78	4.74	4.52	48.19	3.55	Error	2.23	11.36	1.72	5.23	12.99	8.97	Error	2.74	12.84	37.75	11.95	0.53
2	1.72	9.58	15.67	18.83	47.64	4.44	3.06	1.56	6.17	5.38	11.32	9.64	7.12	9.58	6.75	14.93	22.13	10.42	0.77
3	1.66	12.45	18.55	20.75	46.9	4.07	3.67	2.15	7.94	7.52	13.75	15.34	8.45	8.85	8.7	15.97	15.65	7.03	0.93

## Sheet: Fig 1F
	dCas13bt1			dCas13bt3			dCas13bt5
NT	1.1	0.68	0.59	0.84	0.82	0.75	0.78	0.73	0.55
28	1.42	3.62	3.53	2.11	3.71	4.55	1.61	2.66	3
26	4.32	5.06	5.04	5.55	6.77	7.03	3.96	4.88	5.63
24	Error	3.66	2.54	Error	5.01	4.11	3.37	4.68	4.04
22	1.83	5.23	4.54	3.1	5.95	5.42	4.67	6.32	6.43
20	2.97	3.91	3.74	3.54	4.57	4.76	4.7	6.88	6.27
18	1.29	2.56	1.99	1.14	1.91	1.46	1.04	1.37	1.18
16	0.61	0.78	0.56	0.48	0.73	0.5	0.5	0.67	0.72
14	0.57	0.76	0.59	0.53	0.53	0.56	0.65	0.64	1.02

## Sheet: Fig 1G
	dCas13bt1			dCas13bt3			dCas13bt5
NT	1.21	0.55	0.35	0.44	0.58	0.46	0.51	0.73	1.06
42	2.89	3.21	2.68	3.16	3.58	2.33	6.95	9.21	6.28
38	2.1	2.02	2.49	2.33	2.15	1.57	2.31	2.05	1.96
36	3.34	3.03	3.16	2.51	2.87	2.4	6.54	5.64	3.85
34	6.09	6.6	6.93	3.35	4.44	2.59	10.86	8.96	7.34
32	7.88	8.26	7.68	4.67	6.25	5.17	6.91	7.89	5.2
30	0.99	2.23	2.09	4.39	8.37	6.9	10.83	10.22	7.61
28	0.93	1.21	1.48	17.06	19.13	14.81	4.77	7.76	6.18
26	0.57	0.75	0.91	6.21	6.73	5.37	0.84	0.99	2.23
24	14.7	17.97	16.8	5.5	5.29	5.93	8.53	8.1	1.9
22	9.04	9.9	10.47	6.04	7.23	6.09	6.4	11.43	15.86
20	21.07	20.27	23.73	7.4	8.55	6.39	8.94	12.77	15.46

## Sheet: Fig 1I
	Targeting			Non Targeting
	239-4	239-5	239-6	239-4	239-5	239-6
dPspCas13 ADAR(E488Q)	29.34	28.05	25.27	-0.05	0	-0.26
dPspCas13 ADAR(E488Q/T375G)	15.58	9.61	10.96	-0.15	-0.04	-0.06
dPspCas13-del ADAR(E488Q)	39.95	35.99	31.68	-0.15	0.1	-0.2
dPspCas13-del ADAR(E488Q/T375G)	12.03	11.45	12.15	-0.03	-0.04	-0.04

## Sheet: Fig 1J
	E488Q			E488Q/T375G			Guide Only
hUSH2A	76	77	79	45	35	42	0	0	0
mUsh2a	84	88	85		42	48	0	0	0
Non-target	0		0	0	0	0

## Sheet: Fig 1K Panel 1
	Targeting			Non-Targeting			Targeting			Non-Targeting			Targeting			Non-Targeting
		282-15	282-29		282-16	282-30		282-17	282-31		282-18	282-32		282-19	282-33		282-20	282-34
29	0	0	0	0		0	0	0	0	0	0	0	0	0	0	0	0	0
34	0	0	0	0		0	0	0	0	0	0	0	0	0	0	0	0	0
38	0	0	0	0		0	0	0	0	0	0	0	0	0	0	0	0	0
41	0	0	0	0		0	0	0	0	0	0	0	0	0	0	0	0	0
42	0	0	0	0		0	0	0	0	0	0	0	0	0	0	0	0	0
45	0	0	0	0		0	0	0	0	0	0	0	0	0	0	0	0	0
47	0	0	0	0		0	0	0	0	0	0	0	0	0	0	0	0	0
49	0	0	0	0		0	0	0	0	0	0	0	0	0	0	0	0	0
55	0	0	0	0		0	0	0	0	0	0	0	0	0	0	0	0	0
64	0	0	0	0		0	0	0	0	0	0	0	0	0	0	0	0	0
66	0	0	0	0		0	0	0	0	0	0	0	0	0	0	0	0	0
71	0	0	0	16		0	0	0	0	0	0	0	0	0	0	0	0	0
74	0	0	0	0		0	0	0	0	0	0	0	0	0	0	0	0	0
75	0	0	0	0		0	0	0	0	0	0	0	0	0	0	0	0	0
77	0	0	0	0		0	0	0	0	0	0	0	0	0	0	0	0	0
85	0	0	0	0		0	0	0	0	0	0	0	0	0	0	0	0	0
87	0	0	0	0		0	0	0	0	0	0	0	0	0	0	0	0	0
94	0	0	0	0		0	0	0	0	0	0	0	0	0	0	0	0	0
95	0	0	0	0		0	0	0	0	0	0	0	0	0	0	0	0	0
100	0	0	0	0		0	0	0	0	0	0	0	0	0	0	0	0	0
101	0	0	0	0		0	0	0	0	0	0	0	0	0	0	0	0	0
108	0	0	0	0		0	0	0	0	0	0	0	0	0	0	0	0	0
113	0	0	0	0		0	0	0	0	0	0	0	0	0	0	0	0	0
115	0	0	0	0		0	0	0	0	0	0	0	0	0	0	0	0	0
122	76	77	79	0		0	45	35	42	0	0	0	0	0	0	0	0	0
126	0	0	0	0		0	0	0	0	0	0	0	0	0	0	0	0	0
129	49	48	44	0		0	0	0	0	0	0	0	0	0	0	0	0	0
130	0	0	0	0		0	0	0	0	0	0	0	0	0	0	0	0	0
132	0	0	0	0		0	0	0	0	0	0	0	0	0	0	0	0	0
134	0	0	0	0		0	0	0	0	0	0	0	0	0	0	0	0	0
135	0	0	0	0		0	0	0	0	0	0	0	0	0	0	0	0	0
136	0	0	0	0		0	0	0	0	0	0	0	0	0	0	0	0	0
143	0	0	0	0		0	0	0	0	0	0	0	0	0	0	0	0	0
144	0	0	0	0		0	0	0	0	0	0	0	0	0	0	0	0	0
150	0	0	0	0		0	0	0	0	0	0	0	0	0	0	0	0	0
155	0	0	0	0		0	0	0	0	0	0	0	0	0	0	0	0	0
156	0	0	0	0		0	0	0	0	0	0	0	0	0	0	0	0	0
158	0	0	0	0		0	0	0	0	0	0	0	0	0	0	0	0	0
165	0	0	0	0		0	0	0	0	0	0	0	0	0	0	0	0	0
179	0	0	0	0		0	0	0	0	0	0	0	0	0	0	0	0	0
180	0	0	0	0		0	0	0	0	0	0	0	0	0	0	0	0	0
184	0	0	0	0		0	0	0	0	0	0	0	0	0	0	0	0	0
187	0	0	0	0		0	0	0	0	0	0	0	0	0	0	0	0	0
194	0	0	0	0		0	0	0	0	0	0	0	0	0	0	0	0	0
198	0	0	0	0		0	0	0	0	0	0	0	0	0	0	0	0	0
208	0	0	0	0		0	0	0	0	0	0	0	0	0	0	0	0	0
209	0	0	0	0		0	0	0	0	0	0	0	0	0	0	0	0	0
214	0	0	0	0		0	0	0	0	0	0	0	0	0	0	0	0	0
216	0	0	0	0		0	0	0	0	0	0	0	0	0	0	0	0	0
217	0	0	0	0		0	0	0	0	0	0	0	0	0	0	0	0	0
218	0	0	0	0		0	0	0	0	0	0	0	0	0	0	0	0	0
220	0	0	0	0		0	0	0	0	0	0	0	0	0	0	0	0	0

## Sheet: Fig 1K Panel 2
	Targeting			Non-Targeting			Targeting			Non-Targeting			Targeting			Non-Targeting
	282-7	282-21	282-35	282-8	282-22	282-36	282-9	282-23	282-37	282-10	282-24	282-38	282-11	282-25	282-39	282-12	282-26	282-40
18	0	0	0	0	0	0		0	0		0	0		0	0	0	0	0
23	0	0	0	0	0	0		0	0	0	0	0	0	0	0	0	0	0
30	0	0	0	0	0	0		0	0	0	0	0	0	0	0	0	0	0
35	0	0	0	0	0	0		0	0	0	0	0	0	0	0	0	0	0
39	0	0	0	0	0	0		0	0	0	0	0	0	0	0	0	0	0
42	0	0	0	0	0	0		0	0	0	0	0	0	0	0	0	0	0
44	0	0	0	0	0	0		0	0	0	0	0	0	0	0	0	0	0
46	0	0	0	0	0	0		0	0	0	0	0	0	0	0	0	0	0
50	0	0	0	0	0	0		0	0	0	0	0	0	0	0	0	0	0
65	0	0	0	0	0	0		0	0	0	0	0	0	0	0	0	0	0
67	0	0	0	0	0	0		0	0	0	0	0	0	0	0	0	0	0
72	0	0	0	0	0	0		0	0	0	0	0	0	0	0	0	0	0
75	0	0	0	0	0	0		0	0	0	0	0	0	0	0	0	0	0
78	49	48	46	49	44	38		0	0	0	0	0	0	0	0	0	0	0
86	0	0	0	0	0	0		0	0	0	0	0	0	0	0	0	0	0
88	0	0	0	0	0	0		0	0	0	0	0	0	0	0	0	0	0
95	39	37	35	33	0	30		0	0	0	0	0	0	0	0	0	0	0
96	64	57	59	56	49	50		0	0	0	0	0	0	0	0	0	0	0
102	0	0	0	0	0	0		0	0	0	0	0	0	0	0	0	0	0
109	0	0	0	0	0	0		0	0	0	0	0	0	0	0	0	0	0
114	0	0	0	0	0	0		0	0	0	0	0	0	0	0	0	0	0
116	0	0	0	0	0	0		0	0	0	0	0	0	0	0	0	0	0
123	84	88	85	0	0	0		42	48	0	0	0	0	0	0	0	0	0
128	0	0	0	0	0	0		0	0	0	0	0	0	0	0	0	0	0
130	0	0	0	0	0	0		0	0	0	0	0	0	0	0	0	0	0
131	0	28	26	0	0	0		0	0	0	0	0	0	0	0	0	0	0
133	0	19	0	0	0	0		0	0	0	0	0	0	0	0	0	0	0
135	0	0	0	0	0	0		0	0	0	0	0	0	0	0	0	0	0
137	0	0	0	0	0	0		0	0	0	0	0	0	0	0	0	0	0
144	0	0	0	0	0	0		0	0	0	0	0	0	0	0	0	0	0
145	0	0	0	0	0	0		0	0	0	0	0	0	0	0	0	0	0
151	0	0	0	0	0	0		0	0	0	0	0	0	0	0	0	0	0
166	0	0	0	0	0	0		0	0	0	0	0	0	0	0	0	0	0
169	0	0	0	0	0	0		0	0	0	0	0	0	0	0	0	0	0
172	0	0	0	0	0	0		0	0	0	0	0	0	0	0	0	0	0
180	0	0	0	0	0	0		0	0	0	0	0	0	0	0	0	0	0
181	0	8	0	27	0	25		0	0	0	0	0	0	0	0	0	0	0
185	0	0	0	0	0	0		0	0	0	0	0	0	0	0	0	0	0
188	35	28	32	36	0	30		0	0	0	0	0	0	0	0	0	0	0
195	0	0	0	0	0	0		0	0	0	0	0	0	0	0	0	0	0
199	0	0	0	0	0	0		0	0	0	0	0	0	0	0	0	0	0
203	0	0	0	0	0	0		0	0	0	0	0	0	0	0	0	0	0
208	0	0	0	0	0	0		0	0	0	0	0	0	0	0	0	0	0
209	0	0	0	0	0	0		0	0	0	0	0	0	0	0	0	0	0
210	0	0	0	0	0	0		0	0	0	0	0	0	0	0	0	0	0

## Sheet: Fig 2D
	Freq(Hz)	Ush2a-W3947X Hom (n = 5)					WT (n = 5)
2000	2000	90	90	90	90	90	90	90	90	90	90
4000	4000	90	90	90	80	90	70	90	90	90	90
8000	8000	60	80	60	60	70	40	50	50	50	50
16000	16000	50	70	50	50	50	40	50	30	40	30
24000	24000	60	80	50	50	50	40	50	40	30	50

## Sheet: Fig 3E
Replicate	EFS-Psp-Target	EFS-Psp-NT	RK-Psp-Target	RK-Psp-NT	RK-BT3-Target	RK-BT3-NT	PBS
1	1.1859	0.0209	1.6768	0.0203	0.3709	0.0265	0.0131
2	3.064	0.0252	2.0964	0.0244	0.5524	0.027	0.0404
3	0.038		2.0828	0.007	0.3668	0.0209	0.0178
4	0.3403		2.574	0.0446	0.1889	0.0253	0.0204
5	0.0393		1.4839	0.0048	0.33	0.0105	0.0264
6			2.3117	0.0253	0.1169	0.0134	0.0079
7							0.0213
8							0.0074

[truncated: 5 more sheets: Fig 4A, Fig 4B, Fig 4C, Fig 5A, Fig 5B]
